# Supplementary material for: When do anorexic patients perceive their body as too fat? Aggravating and ameliorating factors
Source: PLoS One. 2019 Feb 22;14(2):e0212612. doi: 10.1371/journal.pone.0212612 (PMC6386369; doi:10.1371/journal.pone.0212612)
Supplement: S1 Data — BMI, handedness score, and age of participants as well as their scores in the personality tests reported in the results' section are also included. (XLSX) [file pone.0212612.s001.xlsx]

## Sheet: StudyAnorexia
Title:	When Do Anorexic Patients Perceive Their Body As Too Fat? Aggravating and Ameliorating factors
Authors:	Miguel Kazén, Nicola Baumann, Janne F. Twenhöfel, & Julius Kuhl
Abstract:
			Missing Value = -99		Data are shown as percent correct (0,0 to 1,00)
Nr	Participant's Code
Group	Group (1= Control, 2= Anorexia Nervosa patients)
BMI	Body Mass Index
Handedness	Handedness (1=right-hander; 2=left-hander)
Age	Age
Sequence	(1 = right hand-left hand; 2=left hand-right hand)		[ Prime Condition / Picture Presented / Location ]
NNS_self_fat_LVF	Negative No Self - Self Fat - left Visual Field	=	[ Negative No Self / Self Fat / left Visual Field ]
NNS_self_fat_RVF	Negative No Self - Self Fat - right Visual Field
NNS_self_real_LVF	Negative No Self - Self REAL - left Visual Field
NNS_self_real_RVF	Negative No Self - Self REAL - right Visual Field
NNS_self_thin_LVF	Negative No Self - Self Thin - left Visual Field
NNS_self_thin_RVF	Negative No Self - Self Thin - right Visual Field
NS_self_fat_LVF	Negative Self - Self Fat - left Visual Field
NS_self_fat_RVF	Negative Self - Self Fat - right Visual Field
NS_self_real_LVF	Negative Self - Self REAL - left Visual Field
NS_self_real_RVF	Negative Self - Self REAL - right Visual Field
NS_self_thin_LVF	Negative Self - Self Thin - left Visual Field
NS_self_thin_RVF	Negative Self - Self Thin - right Visual Field
PS_self_fat_LVF	Positive Self - Self Fat - left Visual Field
PS_self_fat_RVF	Positive Self - Self Fat - right Visual Field
PS_self_real_LVF	Positive Self - Self REAL - left Visual Field
PS_self_real_RVF	Positive Self - Self REAL - right Visual Field
PS_self_thin_LVF	Positive Self - Self Thin - left Visual Field
PS_self_thin_RVF	Positive Self - Self Thin - right Visual Field
NPS_self_fat_LVF	Positive No Self - Self Fat - left Visual Field
NPS_self_fat_RVF	Positive No Self - Self Fat - right Visual Field
NPS_self_real_LVF	Positive No Self - Self REAL - left Visual Field
NPS_self_real_RVF	Positive No Self - Self REAL - right Visual Field
NPS_self_thin_LVF	Positive No Self - Self Thin - left Visual Field
NPS_self_thin_RVF	Positive No Self - Self Thin - right Visual Field
NEU_self_fat_LVF	Neutral - Self Fat - left Visual Field
NEU_self_fat_RVF	Neutral - Self Fat - right Visual Field
NEU_self_real_LVF	Neutral - Self REAL - left Visual Field
NEU_self_real_RVF	Neutral - Self REAL - right Visual Field
NEU_self_thin_LVF	Neutral - Self Thin - left Visual Field
NEU_self_thin_RVF	Neutral - Self Thin - right Visual Field
selfRT_real_LVF	Reaction Times Self REAL left Visual Field
selfRT_real_RVF	Reaction Times Self REAL right Visual Field
Lateralization_Index	Lateralization_Index: the frequency of “equal to self” errors made: LH (RVF) fatter - RH (LVF) fatter
B_self_fat_LVF	Second Time: Negative Self - Self Fat - left Visual Field
B_self_fat_RVF	Second Time: Negative Self - Self Fat - right Visual Field
B_self_real_LVF	Second Time: Negative Self - Self REAL - left Visual Field
B_self_real_RVF	Second Time: Negative Self - Self REAL - right Visual Field
B_self_thin_LVF	Second Time: Negative Self - Self Thin - left Visual Field
B_self_thin_RVF	Second Time: Negative Self - Self Thin - right Visual Field
C_self_fat_LVF	Third Time: Negative Self - Self Fat - left Visual Field
C_self_fat_RVF	Third Time: Negative Self - Self Fat - right Visual Field
C_self_real_LVF	Third Time: Negative Self - Self REAL - left Visual Field
C_self_real_RVF	Third Time: Negative Self - Self REAL - right Visual Field
C_self_thin_LVF	Third Time: Negative Self - Self Thin - left Visual Field
C_self_thin_RVF	Third Time: Negative Self - Self Thin - right Visual Field
RiHa_self_thin_LVF	Right Hand: Self Thin left Visual Field
RiHa_self_thin_RVF	Right Hand: Self Thin right Visual Field
RiHa_self_real_LVF	Right Hand: Self REAL left Visual Field
RiHa_self_real_RVF	Right Hand: Self REAL right Visual Field
RiHa_self_fat_LVF	Right Hand: Self Fat left Visual Field
RiHa_self_fat_RVF	Right Hand: Self Fat right Visual Field
LeHa_self_thin_LVF	Left Hand: Self Thin left Visual Field
LeHa_self_thin_RVF	Left Hand: Self Thin right Visual Field
LeHa_self_real_LVF	Left Hand: Self REAL left Visual Field
LeHa_self_real_RVF	Left Hand: Self REAL right Visual Field
LeHa_self_fat_LVF	Left Hand: Self Fat left Visual Field
LeHa_self_fat_RVF	Left Hand: Self Fat right Visual Field
Self_Determination	Self_Determination
Self_Motivation	Self_Motivation
Self_Access	Self_Access
Demands	Demands
ActionOrient_Failure	ActionOrient_Failure
ActionOrient_Decision	ActionOrient_Decision
TCQ_PosEmotions	TCQ_PosEmotions (TCQ=Thought Control Questionnaire)
TCQ_NegEmotions	TCQ_NegEmotions (TCQ=Thought Control Questionnaire)
TCQE_PosEmotions	TCQE_PosEmotions (TCQE=Thought Control Questionnaire - Eating)
TCQE_PassiveCoping	TCQE_PassiveCoping (TCQE=Thought Control Questionnaire - Eating)
TCQE_ActiveCoping	TCQE_ActiveCoping (TCQE=Thought Control Questionnaire - Eating)
TCQE_Distraction	TCQE_Distraction (TCQE=Thought Control Questionnaire - Eating)
TCQE_NegEmotions	TCQE_NegEmotions (TCQE=Thought Control Questionnaire - Eating)

## Sheet: Data_File AN_Control
Nr	Group	BMI	Handedness	Age	Sequence	NNS_self_fat_LVF	NNS_self_fat_RVF	NNS_self_real_LVF	NNS_self_real_RVF	NNS_self_thin_LVF	NNS_self_thin_RVF	NS_self_fat_LVF	NS_self_fat_RVF	NS_self_real_LVF	NS_self_real_RVF	NS_self_thin_LVF	NS_self_thin_RVF	PS_self_fat_LVF	PS_self_fat_RVF	PS_self_real_LVF	PS_self_real_RVF	PS_self_thin_LVF	PS_self_thin_RVF	NPS_self_fat_LVF	NPS_self_fat_RVF	NPS_self_real_LVF	NPS_self_real_RVF	NPS_self_thin_LVF	NPS_self_thin_RVF	NEU_self_fat_LVF	NEU_self_fat_RVF	NEU_self_real_LVF	NEU_self_real_RVF	NEU_self_thin_LVF	NEU_self_thin_RVF	selfRT_real_LVF	selfRT_real_RVF	Lateralization_Index	B_self_fat_LVF	B_self_fat_RVF	B_self_real_LVF	B_self_real_RVF	B_self_thin_LVF	B_self_thin_RVF	C_self_fat_LVF	C_self_fat_RVF	C_self_real_LVF	C_self_real_RVF	C_self_thin_LVF
1	1	19.6	1	20	1	0.17	0	0.83	0.33	0	0	0	0	1	0.67	0.17	0.17	0	0	0.67	0.5	0	0	0	0	0.83	0.67	0	0.17	0.17	0	0.5	0.83	0	0	1064.83	890.25	0	0	0	1	0.83	0	0	0.17	0.17	1	1	0.17
2	1	19.3	1	23	2	0	0	1	0.83	0	0.17	0	0	1	0.5	0	0	0.17	0.17	0.5	0.67	0.17	0.5	0.5	0.17	0.67	0.83	0.17	0	0.17	0	0.67	0.67	0	0.33	874	505.33	0	0.67	0.17	0.83	1	0	0.17	0.5	0	0.67	1	0
3	1	16	1	20	1	0.33	0	1	0.67	0	0	0	0	1	0.83	0	0	0	0	1	1	0	0	0	0	0.83	0.83	0	0	0	0.17	1	0.67	0	0	839.67	758.2	0	0.17	0.33	1	1	0	0	0.17	0.33	1	1	0
4	1	19	1	20	2	0	0	0.83	0.33	0.17	0.33	0	0	0.83	0.5	0.33	0.17	0	0	0.67	0.5	0	0	0	0	0.83	0.33	0.33	0.5	0	0	0.67	0.83	0	0.17	724.2	1051.33	0	0	0	0.83	0.5	0.5	0.5	0	0	0.5	0.5	0.33
6	1	20.3	1	26	2	0	0	1	1	0	0	0	0	0.83	1	0	0	0	0	1	0.67	0.17	0	0	0	1	1	0	0	0	0	1	0.83	0	0	723.2	787.5	0	0	0	1	1	0	0	0	0	0.83	1	0
7	1	20.3	1	20	1	0	0	0.83	0.5	0	0	0.17	0	0.83	1	0	0	0.17	0.17	0.67	1	0	0	0.17	0	0.83	1	0	0	0.17	0	1	1	0	0	705.2	586.67	-0.17	0	0	1	1	0.5	0	0.17	0	1	1	0.5
8	1	20.7	1	20	2	0	0	0.5	0.33	0	0	0	0	0.83	0.33	0	0	0	0	0.83	0.67	0	0	0	0	0.17	0.67	0	0	0	0	0.83	0.83	0.33	0	651.6	730.5	0	0	0	0.67	0.67	0	0	0	0	1	0.83	0
9	1	21	1	23	1	0	0	1	1	0	0.17	0	0	0.83	1	0	0	0	0	0.83	1	0	0	0	0	1	0.83	0	0	0	0	1	1	0	0.17	570.8	556.33	0	0.17	0.17	1	1	0	0	0.67	0.17	1	0.83	0
10	1	21.7	1	20	2	0.33	0.5	0.5	0.33	0	0	0.67	0.67	0.17	0.5	0	0	0.5	0.5	0.67	0.67	0	0.17	0.67	0.33	0.5	0.5	0	0	1	0.83	0.5	0.5	0.17	0	481	781.33	0	0.83	0.5	0.33	0.33	0	0.17	0.67	0.83	0.33	0.83	0
13	1	25.1	1	20	1	0	0	0.67	0.83	0	0	0.17	0	0.5	0.83	0	0	0	0	1	0.83	0	0	0	0.17	0.67	0.5	0	0	0	0	0.83	0.67	0	0	1063.33	787.6	-0.17	0	0.17	0.83	1	0	0	0	0.17	0.67	1	0.17
14	1	20.3	1	21	2	0	0.17	0.67	0.83	0.17	0.5	0	0.17	1	0.33	0	0.5	0.17	0.17	1	0.83	0.33	0.5	0.17	0	0.83	0.5	0.33	0.33	0.33	0.17	1	0.67	0.17	0.33	555.83	469	0.17	0.17	0.17	1	0.83	0	0.33	0.17	0.17	0.67	0.67	0
15	1	23.9	2	22	1	0.67	0.67	0.17	0.33	0.17	0.33	0.67	0.33	0.33	0.33	0.17	0	0.83	0.33	0.5	0	0.17	0.17	0.17	0.33	0.5	0.67	0	0	0.83	0.5	0.17	0.5	0	0.33	767	1232.5	-0.34	0.67	0.33	0	0.5	0.33	0.5	0.67	0.83	0.83	0.33	0
17	1	21.6	1	22	1	0	0	0.83	1	0	0	0.17	0	1	0.83	0	0	0.17	0.17	1	0.83	0	0	0.17	0	1	1	0	0	0.17	0	0.83	1	0	0.17	731.33	662.8	-0.17	0	0.17	0.83	1	0	0	0.17	0.17	1	1	0
18	1	20.3	1	20	2	0.17	0	0.67	1	0	0	0.17	0	0.83	0.83	0	0	0.33	0	0.67	1	0	0	0	0	1	0.83	0	0.17	0	0	1	1	0	0	673.8	723.8	-0.17	0	0.17	1	1	0	0	0.17	0.17	1	1	0.17
19	1	20.3	1	22	1	0.17	0	0.83	1	0	0.17	0	0	0.83	0.67	0	0	0	0.33	0.67	0.83	0	0	0	0	0.83	0.67	0	0	0	0.17	0.67	0.83	0	0.17	703.8	627.25	0	0	0.33	1	0.83	0	0	0.17	0	0.5	0.83	0
20	1	20	1	21	2	0.17	0.33	0.83	0.83	0	0	0.17	0.17	0.5	0.67	0	0	0.33	0.33	0.67	1	0	0.17	0	0	1	0.83	0	0	0.33	0.17	0.83	0.67	0	0.17	701.67	833	0	0	0.17	1	1	0	0	0	0	1	1	0
23	1	21.7	1	23	1	0.17	0.17	0.67	0.67	0	0	0.33	0	0.33	0.83	0	0	0	0	0.67	0.5	0	0.17	0	0.17	0.17	0.83	0	0	0	0	0.83	0.83	0	0	808.5	906.8	-0.33	0.17	0	0.83	1	0	0	0	0.17	0.83	0.67	0
24	1	22.7	1	20	2	0.5	0.33	0.33	0.67	0	0	0.17	0.17	0.5	0.5	0	0	0	0	0.67	0.67	0	0	0	0.33	0.67	0.67	0	0.17	0.17	0	0.83	0.5	0	0	1148.67	885	0	0.17	0	0.33	0.83	0	0	0.17	0.33	0.33	0.83	0
26	1	20.9	2	23	2	0	0	0.83	0.67	0.5	0.33	0	0	0.67	0.67	0.17	0.17	0.17	0.17	0.67	0.83	0	0.33	0	0.17	0.33	0.83	0	0	0	0	0.33	0.83	0	0.17	614.5	628	0	0	0.17	1	0.5	0.17	0.5	0.17	0	1	0.5	0.17
27	1	20.7	1	24	1	0	0	0.5	0.83	0.33	0.33	0.17	0	0.5	0.33	0	0.5	0	0	0.5	0.17	0	0	0	0	0.67	0.17	0.67	0.17	0	0	0.33	0.5	0.5	0.17	624	496.5	-0.17	0	0.17	0.67	0.67	0.17	0.33	0	0.67	0.83	0.83	0.17
28	1	19	1	23	2	0	0	0.67	0.83	0	0	0	0	0.5	0.83	0	0	0	0	0.67	0.83	0.17	0	0	0	0.83	0.67	0	0	0	0.33	0.83	0.83	0	0	820.67	768	0	0	0.17	0.67	0.67	0	0.17	0	0	0	0.83	0.17
30	1	24.8	1	27	2	0.17	0.33	0.5	0.83	0.17	0	0.5	0.17	0.83	1	0	0.17	0.17	0	1	0.83	0	0.17	0.33	0.17	0.67	0.83	0	0	0.33	0.17	0.5	0.83	0	0.17	576.2	619.33	-0.33	0	0	0.5	0.67	0.17	0.17	0.33	0.33	1	0.83	0.17
101	2	16.7	1	22	1	0.5	0.5	0	0.5	0	0	0.67	0.17	0.83	0.17	0	0.33	1	0.83	0.33	0.83	0	0.33	0.5	0.5	0.33	0.5	0	0.17	0.47	0	0.73	0.83	0	0.1	995	857.4	-0.5	1	0.67	0.17	0.83	0.17	0	0.83	0.33	0.83	1	0
102	2	20	1	22	2	0	0	1	1	0	0	0	0.83	0.67	0	0	0	0	0.17	1	0.83	0	0	0	0.17	1	0.83	0	0	0.07	0.07	0.97	0.97	0	0.03	894.2	955.75	0.83	0	0	0.83	0.67	0	0	0	0	1	0.83	0.17
103	2	20.3	1	22	1	0	0	1	0.83	0	0.17	0.33	1	0.83	0.17	0.17	0.33	0.33	0.5	1	0.67	0.17	0.33	0.17	0	1	1	0	0	0.3	0	0.97	0.97	0	0	751.83	788.6	0.67	0.33	0.33	1	0.83	0.17	0.17	0.17	0.5	1	1	0
104	2	18.9	1	54	2	0	0.17	0.17	0.5	0	0	0	0.5	0.83	0	0	0	0.17	0	0.67	0.5	0	0	0	0.17	0.33	0.67	0	0	0.1	0	0.53	0.6	0	0	1119	1195.8	0.5	0	0	0.5	0.83	0	0	0	0.17	0.67	0.83	0
105	2	19	1	18	1	0.33	0.17	0.33	0.5	0	0	0	0.17	0.67	0	0	0.17	0.5	0	0.33	0.33	0	0.17	0.17	0	0.33	0.5	0	0	0.53	0	0.47	0.8	0	0.07	1208	1249	0.17	0.67	0	0.17	0.67	0	0	0.17	0.17	0.5	0.83	0.33
106	2	17.6	1	27	2	0	0.17	1	0.17	0	0	0.33	1	0.33	0	0	0	0	0	0.33	0.33	0	0	0	0	0.5	0.5	0	0	0.43	0	0.5	0.5	0	0.03	1105.17	1222	0.67	0	0.33	1	0.33	0	0	0.17	0.83	0.5	0.83	0
107	2	16.5	1	27	1	0	0	0.67	0.17	0	0	0	0.83	0.5	0.17	0.33	0.17	0	0	0.67	0.83	0	0.17	0	0	1	0.33	0.17	0.17	0	0	0.8	0.77	0	0.37	945.8	902.67	0.83	0	0	0.83	0.5	0.17	0.33	0	0	0.83	0.67	0.17
108	2	17.7	1	25	2	0	0	1	0.83	0.33	0.33	0	0.67	0.5	0.33	0.5	0.67	0	0	0.17	0.5	0.67	0.67	0	0	0.33	0.5	0.33	0.67	0.1	0	0.87	0.9	0	0.2	933.25	1132.67	0.67	0	0	0.67	0.5	0.33	0.5	0	0.17	0.83	0.83	0.33
109	2	18.8	1	23	1	0	0.67	0.83	0.83	0	0	0.17	0.83	0.83	0	0	0	0	0.33	0.67	0.5	0	0	0	0	0.67	0.67	0.33	0.17	0.1	0	0.87	0.9	0	0.03	699	776.4	0.66	0	0.17	0.83	0.83	0	0	0	0.17	0.83	0.83	0
110	2	15.8	1	-99	2	0.33	0	1	0.67	0	0	0	1	0.83	0	0	0	0	0	1	1	0	0	0	0	0.83	0.83	0	0	0.13	0	0.97	0.93	0	0.07	839.67	758.2	1	0	0	1	0.83	0	0	0.17	0.33	1	1	0
112	2	19	1	25	2	0	0	1	0.67	0	0.17	0	0.67	0.83	0.17	0.17	0.17	0	0	0.67	1	0	0.17	0	0	0.5	0.83	0	0.33	0.2	0	0.83	0.73	0.03	0.1	675	594.8	0.67	0	0	0.67	0.83	0.17	0.17	0	0.17	0.67	0.5	0
115	2	20	1	17	1	0.5	0.5	0.67	1	0	0	0.33	1	0.67	0	0.17	0	0.17	0.17	1	1	0.17	0	0.5	0.33	0.67	0.83	0	0.17	0.03	0	0.87	0.87	0.03	0.3	947.67	697.5	0.67	0.17	0.33	1	0.67	0	0.17	0.33	0	1	0.83	0
117	2	16	1	28	1	0.17	0.17	0.17	0.5	0	0.33	0.33	0.5	0.67	0	0	0	0.17	0.17	0.5	0.83	0	0	0.17	0	1	0.17	0	0.33	0.53	0	0.37	0.57	0	0	798.33	850.75	0.17	0.33	0.33	0.5	0.67	0	0	0.67	0.17	1	0.83	0
118	2	20	1	-99	2	0.17	0.5	0.5	1	0	0	0	0.33	1	0	0	0	0.67	0.17	0.17	0.5	0	0	0	0.33	0.83	0.83	0	0	0.27	0	1	0.93	0	0.03	1118	912.67	0.33	0.17	0	0.33	1	0	0	0.67	0.5	0.5	0.5	0
119	2	19.2	1	20	1	0	0.33	1	1	0.17	0.33	0	0.83	0.83	0.33	0.5	0.17	0.17	0	1	0.83	0.33	0.17	0.17	0	1	1	0.17	0.33	0.43	0	0.87	0.9	0.07	0.07	567.6	614.6	0.83	0	0	0.83	0.83	0.33	0.5	0	0.5	0.67	1	0
120	2	18.1	1	54	2	0	0	0.83	0.83	0	0	0	1	0.83	0	0	0	0	0	1	1	0	0	0.17	0	0.83	1	0	0	0.03	0	1	0.97	0.03	0.13	926.17	980.8	1	0	0	1	0.83	0	0	0	0.17	1	0.83	0
121	2	19.5	1	24	1	0	0	0.67	0.67	0	0	0	0.67	0.5	0	0	0	0.17	0	0.67	0.83	0	0	0	0.17	0.5	0.67	0	0	0.07	0	0.93	0.97	0.07	0.1	784	752	0.67	0	0	0.67	0.5	0	0	0	0	0.83	0.83	0
122	2	21.3	1	22	2	0.33	0.33	1	0.83	0.17	0.17	0.17	0.83	0.67	0	0.17	0.17	0	0	0.83	0.83	0.17	0.17	0.17	0.33	0.83	0.67	0	0.17	0.03	0	0.93	0.7	0.33	0.23	626.8	817.75	0.66	0.17	0.17	0.83	0.67	0	0.17	0.33	0.17	1	0.83	0
123	2	20.3	1	26	1	0.83	0.5	0.5	0.33	0	0	0.67	0.5	0.67	0	0.33	0.17	0.83	1	0.67	1	0.17	0.17	0.67	0.83	0.67	0.83	0	0	0.67	0	0.13	0.13	0.03	0	942.67	1020.25	-0.17	0.67	0.67	0.5	0.67	0	0.33	0.83	0.83	0.17	0	0
124	2	22.5	1	49	2	0	0.17	0.33	0.33	0.17	0	0.67	0.33	0.17	0	0	0	0	0.33	0.33	0.33	0	0	0.17	0.33	0.33	0.33	0	0	0.07	0.37	0.37	0.33	0.03	0	1430	1110	-0.34	0.17	0.67	0.33	0.17	0	0	0	0	0.83	0.83	0
[truncated: 26 more columns]
